# Supplementary material for: Probabilistic models for CRISPR spacer content evolution
Source: BMC Evol Biol. 2013 Feb 26;13:54. doi: 10.1186/1471-2148-13-54 (PMC3704272; doi:10.1186/1471-2148-13-54)
Supplement: Additional file 2 — Yersinia pestis spacer sequences for data set 1 Yp1 in fasta format. [file 1471-2148-13-54-S2.txt]

>spacer0
TCAGGGGACTGGCGAACAATGTCTTTCATGAT
>spacer0_1
ACAGGGGACTGGCGAACAATGTCTTTCATGAT
>spacer0_2
TCAGGGGACTGGCGAACAATGTCTTTCATGA
>spacer0_3
TCAGGGGACTGGCGAACAATGTCTTTCATGAA
>spacer1
TCGCCATTCCGTGAACCTGAGCGCGTTCGCGA
>spacer2
TCGGTCAAACAAATTTAGGCGACGATTTAACA
>spacer2_1
TCGGTCAAACAAATTTAGGCGACGATTTAA
>spacer3
GAAAAGGTAAGATGGGCAAGCTTCTAGTAGTT
>spacer3_1
AAAAAGGTAAGATGGGCAAGCTTCTAGTAGTT
>spacer4
ATTATCTGAATGGCATTTTCTTTGGCGCAGAT
>spacer5
ATATTCTCGAGCGATAGCAATAGCCATTCCAC
>spacer6
AAAAAGAATTTGGGATTAAAGTTACCCATCAG
>spacer7
TCAATGCCTGAATCTCTGGCGTGATAGCTGCGG
>spacer8
TCGTCAATGAATTGCGGGACGTTCCGGCG
>spacer9
ACATCACTAGCGGTATCGAACAATTGAGCGAG
>spacer10
TCAGTCCCGTTATGGTGCTGGTGTTGCCCGTAAG
>spacer11
TGAGTCTGCAACACGTTGAATAAATTCCTGAC
>spacer12
TTATCCGTGACCGACTCAAATACACGCTGGAACG
