# Supplementary material for: Probabilistic models for CRISPR spacer content evolution
Source: BMC Evol Biol. 2013 Feb 26;13:54. doi: 10.1186/1471-2148-13-54 (PMC3704272; doi:10.1186/1471-2148-13-54)
Supplement: Additional file 3 — Yersinia pestis spacer sequences for data set 1 Yp2 in fasta format. [file 1471-2148-13-54-S3.txt]

>spacer0
TCTGTACGCATACCGCCATCTTGCATCAGTCT
>spacer1
AGCAAAAATCTTAATTACATCTGATGATTTCGG
>spacer2
TTTACGGCACGGCGAAAGATTCGGTTCTTGTC
>spacer3
TTCTGGATAGGACAAATAGGATGATTGTATCAG
>spacer3_1
TTCTGGATAGGACAAATAGGATGATTGTATCAGG
>spacer4
AACGAACCCACGTAGAATTGCCATCACCGCCGG
>spacer5
TTAACGTAGCCAGGGCGTGTGGAACATGCCTAGT
>spacer6
AGTGACTAACACGTCACAAATGTCGCCGTTCT
>spacer7
TGTTCTGAGAACGCTGCATGTCATTGCCTGGGG
>spacer8
CGGACGCGGTGAAAACTATCCTGCAACGATTC
>spacer9
TATGAGTGACAGCCGTTTTCACCACCGCCGTG
