# Supplementary material for: Probabilistic models for CRISPR spacer content evolution
Source: BMC Evol Biol. 2013 Feb 26;13:54. doi: 10.1186/1471-2148-13-54 (PMC3704272; doi:10.1186/1471-2148-13-54)
Supplement: Additional file 4 — Yersinia pestis spacer sequences for data set 1 Yp3 in fasta format. [file 1471-2148-13-54-S4.txt]

>spacer0
GTTATACCCCGCGCAGGGAGTGAAGCGTTGAC
>spacer0_1
TTAAGACCCCGCGCAGGGAGTGAAGCGTTGAC
>spacer1
TTAAGTTCTTTTTGTCAGCATCTTTAATAAAT
>spacer2
CTGAAATACAAATAAAATAAATCGTCGAACAT
>spacer3
TTGGCAATCATGTTTGGCTGCGCTTGGTTAAAC
>spacer4
TGTCAGGCTGGGACTCTGATTTTTCAATTCGT
